# Supplementary material for: Ultrasound–Microwave Combined Extraction of Novel Polysaccharide Fractions from Lycium barbarum Leaves and Their In Vitro Hypoglycemic and Antioxidant Activities
Source: Molecules. 2023 May 4;28(9):3880. doi: 10.3390/molecules28093880 (PMC10180117; doi:10.3390/molecules28093880)
Supplement: Supplementary file 1 [file molecules-28-03880-s001.zip]

Archive with 1 entries (1 files):
- molecules-2341983-supplementary.pdf
